# Supplementary material for: Utility of chemokines CCL2, CXCL8, 10 and 13 and interleukin 6 in the pediatric cohort for the recognition of neuroinflammation and in the context of traditional cerebrospinal fluid neuroinflammatory biomarkers
Source: PLoS One. 2019 Jul 29;14(7):e0219987. doi: 10.1371/journal.pone.0219987 (PMC6663008; doi:10.1371/journal.pone.0219987)
Supplement: S4 Table — (XLSX) [file pone.0219987.s005.xlsx]

## Sheet: Study group
			clinics at the time of sample collection	therapy at the time of sample	Symptoms duration	sex	leu/ul	CSF protein	CSF IgM	CSF IgG	OCB IgG	Qalb		CSF					Serum
dg	sample	age												CXCL10	CXCL13	MCP1	IL8	IL6	CXCL10	CXCL13	MCP1	IL8	IL6
control	L514	11				F	2	163	0.38	10.4	0	2.3		42.3238	5.3	66.1642	3.53428	2.92909	8.62322	38.85	54.782	5.65763	0.866142
control	L528	8				F	0	137	0.3	9.26	0	1.7		22.9487	6.8	34.4198	2.9494	0	21.559	48.35	45.5911	4.01903	0.866142
control	L556	4				F	1	148	0.3	9.26	0	n (Qalb?)		67.8469	5.25	71.7841	7.10111	1.46544	6.39276	105.5	84.4842	8.11658	0
control	L622	15				F	0	223	0.34	20.8	?	n (Qalb?)		132.639	7.1	47.0235	6.20923	9.93168e-08	3.55707	44.08	26.6424	1.4565	0
control	L666	18				F	1	205	0.21	16.8	0	3.1		194.915	6.98	74.3983	65.1325	5.85201	3.7382	71.283	47.2966	6.47715	0
control	L680	18				F	0	177	0.15	13.7	0	2.5		135.747	5.7	53.4899	6.20923	0	18.0932	144.1	47.2966	15.4111	2.59635
control	L697	17				F	0.66	179	0.15	13.5	0	2.3		1120.55	x	178.411	13.6346	1.46544	6.99568	x	65.3953	22.5013	0
control	L728	5				F	0	155	0.15	9.68	0	2.2		34.3872	6.3	68.9087	4.76016	9.93168e-08	19.2729	156.2	50.8023	7.29681	2.59635
control	L594	8				M	2	293	0.46	21	0	4.2		291.246	6.8	80.5427	5.98628	0	19.1254	75.8	71.0817	4.29209	0.866142
control	L686	11				M	0	203	0.15	9.26	0	2.2		100.41	x	59.3692	5.31746	0	8.74377	x	37.822	6.20396	0
control	L434	13				F	2	241	0.42	18	0	3.1		91.8749	6.93	58.7812	7.54709	9.93168e-08	6.57364	155.317	46.3491	4.29209	0.866142
control	L451	14				F	0	262	0.39	19.2	0	3.8		157.504	7.2	45.4561	5.65186	0	31.5221	106.875	51.7498	10.5764	0.866142
control	L459	9				F	0	230	0.62	17.7	0	3.5		19.3772	6.91	35.9869	12.7885	9.93168e-08	14.9977	54.763	55.2557	5.38448	0.866142
control	L439	2				M	1.33	205	0.33	11	0	3.5		88.3844	7.54029	62.1785	5.31746	9.93168e-08	12.1248	x	107.065	16.0019	0
control	L561	7				M	3	212	0.3	17.1	0	2.4		165.955	x	45.0642	5.65186	9.93168e-08	19.9365	x	34.3165	17.1836	0.866142
control	L820	11				M	0.33	184	0.15	11.9	0	3.1		31.3451	9.38127	66.3727	5.47452	3.80485	5.61941	30.2501	33.2558	0.836162	0.0001
control	L710	9				F	0.33	178	0.15	13.2	0	2.2		34.8083	3.23547	53.5832	5.08454	0.0001	12.5372	40.2169	38.8437	0.279067	0.952316
control	L901	15				M	1	303	0.24	21.9	0	4.3		57.2326	3.23547	76.3816	7.91314	0.952316	7.26658	56.6669	29.5917	0	0.0001
control	L1075	12				M	0	202	0.15	14		3.1		70.3969	6.46446	94.9151	9.5305	0.952316	1.36543	20.2793	20.4862	0.139533	3.17189
control	L965	5				M	1	105	0.28	9.26	0	1.5		67.7481	0.0001	50.1134	5.04614	0.0001	12.7573	52.1843	5.85764	0.0001	0.0001
control	L708	12				M	1.33		0.2	19.6	0	4		42.4381	8.48193	73.3167	2.89786	0.0001	7.43578	68.4786	3.66828	0.0001	0.0001
control	L722	10				F	0	284	0.15	15.7	0	4.7		54.773	10.4391	182.269	5.69078	0.0001	11.4447	68.4783	0.987698	0.0001	0.0001
control	L672	2				F	0	150	0.15	9.26	0	2.2		298.897	8.48193	123.548	16.7783	0.0001	28.3529	89.4224	1.54255	0.0001	0.0001
control	L715	4				F	0	170	0.2	14.4	0	2.5		20.7025	0.0001	58.2512	1.96876	0.0001	9.39622	89.4216	1.60637	0.0001	0.0001
control	L732	11				F	0	225	0.4	13.6	0	3.7		60.4578	8.48193	57.4761	3.75696	0.0001	4.78784	34.2761	0.118737	0.0001	0.0001
control	L736	4				F	0	166	0.15	11.1	0	3.8		19.998	0.0001	55.7736	2.25367	0.0001	6.12988	72.3572	4.75121	0.0001	0.0001
control	L418	3				M	0	113	0.3	9.26	?	n (Qalb?)		151.474	0.0001	77.9429	4.72388	0.0001	44.7656	145.248	6.09749	0	0
control	L1088	14				F	0	321	0.33	23.2	0	3.7		34.2316	0.0001	100.107	13.0525	3.3063	9.7478	89.0991	33.3862	3.04749	0
control	L1107	12				F	0.33	195	0.17	12.7	0	3.2		30.2334	5.65005	130.845	18.6831	1.65315	12.226	908.169	29.4771	124.588	1.65315
control	L1409	16				M	0.66	271	0.15	17.7	0	3.7		76.4167	0	311.676	20.9111	1.85951	9.55202	33.9162	36.5463	26.7612	0.0001
control	L1209	10				F	0.33	172	0.15	15.7	0	3.3		38.8563	0	183.581	17.4954	1.85951	19.906	76.8862	43.6591	24.8107	53.3746
control	L1234	13				F	1.33	205	0.17	16.1	0	3.7		59.4542	52.3588	76.0868	16.7635	0.0001	43.552	68.7133	28.7813	3.12465	0.0001
control	L1365	13				M	1.33	186	0.15	12	0	2.7		278.592	5.65	543.587	30.9031	0.0001	120.594	94.2433	21.0153	2.94238	0.0001
control	L1152	4				M	0	189	0.18	16	0	3		35.2795	3.85	328.821	3.40128	0	3.99773	64.5932	15.0445	0	0
control	L982	9				M	1.33	193	0.15	11.6	0	2.5		161.752	7.7	144.789	9.94872	1.17745	8.08103	85.6142	9.91987	0.834042	0
control	L981	14				F	0.33	172	0.22	12.6	0	2.3		41.7337	3.85	195.866	3.93194	0	2.5784	64.5932	4.78717	0	0
control	L1138	17				F	0	108	0.15	9.26	0	1.5		72.6464	3.85	193.149	7.6505	5e-05	5.22013	135.911	12.7029	0.343744	0
ADEM - stp.	L591	5	recovery	no		M	0.6	175	0.3	9.26	x	n (Qalb?)		94.8405	5.65731	161.822	12.459	1.90503	13.8823	37.4582	76.2471	1.67823	0.952516
ADEM - stp.	L1288	3	recovery	no		F	0		0.15	10.7	0	2.7		27.9604	1.01063e-07	74.0026	0.944125	0	6.76944	46.6468	6.65442	0.0001	0
ADEM-ON- stp. ADEM	L844	4	recovery	no (Medrol do 11/13)		F	0	154	0.15	9.26	0	3.3	MOG +	45.1703	7.7	253.342	4.70912	1.2843	30.188	127.188	20.9105	0	0
ADEM/hADEM - stp.	L638	13	recovery	steroids p.o.		M	0.3	267	1.13	52.7	8	5.2		647.018	20.9944	97.7418	14.6959	3.80621	17.756	38.426	45.9037	1.37353	4.96584e-08
CIS - TM, LETM - stp.	L790	14	recovery	multiple, steroids i.v		M	0.33	279	0.8	24.7	0	3.6	ENA negat.	29.6769	6.46446	76.7524	38.4013	3.17245	4.54423	40.2169	14.6065	0.557901	0.0001
CIS - tumoriformní plaka- stp.	L530	18	recovery	no		F	2.66		0.86	26.9	0	2.9		620.977	5.6755	25.0174	11.2271	2.92909	60.4023	119.865	83.2149	5.65763	0.866142
encef., ON (a-MOG,aAQP4 negat-), postmykoplasmová? - stp.	L1537	9	recovery	no		F	1	180	0.15	9.26	0	3.9	x	31.4298	7.7	250.147	4.64375	1.71313	1.36372	68.0119	11.2031	0	0
encefalitida etiol? - stp.	L924	8	recovery	no		M	10.6	221	0.51	25.9	0	3.7		568.409	291.095	277.941	22.1227	61.4054	10.6402	44.2324	22.2201	0.305645	9.93168e-08
Encefalitida etiol? (postmykolplasm?/strepto?) - stp.	L 1022	16	recovery	steroid i.v.		F	0	159	0.37	11.7	0	8.1		24.7725	1.01063e-07	67.8107	11.1214	0	25.6073	78.4519	1.74554	0.0001	0
NMDAR - stp.	L824	9	recovery	multiple		F	0	317	0.16	16	0	2.3	NMDAR pozitiv. +	184.628	6.5	169.191	5.98628	12.4915	27.4618	50.74	170.532	102.117	2.59635
NMDAR - stp.	L57980	19	recovery	multiple		F	0	140	0.33	22	3	1.7	pozitiv. +	98.8579	5.9	54.4697	5.20599	4.3912	8.26157	193.185	33.7481	6.75036	0.866142
NMDAR - stp.	L57303		recovery	steroid p.o.		F	1	260	0.15	11.4	0	3.3	NMDAR pozitiv +/-	795.279	7.88	84.2039	7.88158	4.3912	38.4641	43.537	41.2328	3.2	0.866142
NMDAR - stp.	L935	11	recovery	steroid p.o.		F	5	256	1.42	19.7	0	3.1	NMDAR pozitiv. +	357.828	25.05	49.1789	7.54709	4.3912	4.88491	62.946	41.0433	1.74727	0.866142
NMDAR - stp.	L920	15	recovery	steroid p.o.		F	0	226	0.16	18.5	0	4.4	NMDAR negat.	73.6599	5.9	56.2663	7.26848	3.65589	12.4195	74.02	50.7077	2.47376	0.433071
NMDAR - stp.	L813	14	recovery	steroid p.o.		F	0	432	1.05	44.7	0	8.9	NMDAR pozitiv.+	207.674	8.46	86.7466	9.16392	9.93168e-08	41.9872	76.84	56.0138	29.2961	0.433071
encefalitida etiol?	L 1269	18	recovery (MR progression)	no, KS vysazeny 01/16		F	0	260	0.26	16.5	0	2.3		46.2162	10.4391	74.7707	7.57146	0.0001	4.8585	67.7023	2.75463	0.0001	0.0001
ADEM/ANEC	extra 19.9.14	10	symptomatic-acute	multiple, steroids i.v.	14	M	3.3		3.37	133	0	11.4		410.315	11.3	79.1353	71.9386	13.1318	13.4321	174.071	14.2652	5.40493	9.93168e-08
ADEM	L542	5	symptomatic-acute	no		M	84	802	5.93	86	0	14		1264.82	4497.85	404.758	88.1717	470.263	12.1712	68.341	50.2358	1.83053	1.90503
ADEM	L1231	3	symptomatic-acute	IVIG	10	F	8.6	193	0.45	27.1	0	3.2		131.683	7.53904	39.8903	2.50923	0	10.975	115.99	1.74431	0.0001	0
ADEM+AIDP	L463	15	symptomatic-acute	no	1	M	1	305	0.69	24	0	n (Qalb?)	protilátky nelze, není S	766.846	x	167.773	27.8383	10.7822	x	x	x	x	x
ADEM	L928	5	symptomatic-acute	multiple, steroids i.v.	15	M	2.6	194	0.21	22.9	0	3.2		106.86	3.77434	100.057	13.1189	0.952516	8.738	62.9418	16.8466	4.6333	9.93168e-08
ADEM/hADEM	L575	13	symptomatic-acute	no	10	M	1	577	7.11	105	2	7.6		335.799	53.6855	32.3419	57.0184	1.90503	13.6122	56.771	15.5214	2.2871	4.96584e-08
ADEM	L128	2	symptomatic-acute	IVIG	10	M	0.6	177	0.51	15	?	n (Qalb?)		172.742	3.77434	183.398	8.1604	2.85625	28.6613	62.1705	45.0884	1.52584	9.93168e-08
NMDAR	L458	7	symptomatic-acute	no	21	F	7	217	0.58	13.4	0	3.3	NMDAR neděláno	6142.79	41	863.687	19.2668	37.2471	21.9278	108.55	47.8651	6.47715	0.866142
NMDAR	L712	18	symptomatic-acute	multiple, steroids i.v.	60	F	0	232	0.69	27.2	4	3.2	NMDAR pozitiv.++	3278.38	8.9	165.47	33.9614	7.31178	37.5778	67.86	56.6771	2.61902	0.866142
NMDAR	L56524	20	symptomatic-acute	no	60	F	?	?	?	?	?	?	NMDAR pozitiv. +	1284.82	46.84	90.0328	8.32759	5.85201	9.58763	183.372	13.2924	2.03793	0.866142
NMDAR	L726	10	symptomatic-acute	no	10	F	4	253	4.84	27.3	18	4	NMDAR pozitiv. +	1542.99	107.68	49.3748	10.8925	2.92909	5.97065	80.878	41.4223	22.9444	2.59635
NMDAR	L494	13	symptomatic-acute	no	54	F	1	251	0.58	20.1	8	2.9	NMDAR pozit.	402.137	12.9	76.7518	7.15705	4.96371	19.7892	121.48	39.3853	75.7864	5.21317
NMDAR	L1406	15	symptomatic-acute	no	52	F	2	178	0.17	12.7	0	2.5	NMDAR pozitiv.++	86.6969	15.8282	227.368	35.0942	1.85951	x	x	x	x	x
NMDAR	L587	13	symptomatic-acute	no	17	F	3	229	0.69	21.3	0	3.5	NMDAR pozitiv.	614.702	18.27	68.1572	52.927	9.90166	12.6404	51.815	18.0047	5.24797	0.866142
NMDAR	extra	13	symptomatic-acute	no	4	M	108	310	?	?	0	3.5	NMDAR pozitiv. +	471.913	x	49.5055	11.1155	2.92909	5.60879	x	21.7158	6.20396	0.866142
Rasmussen	extra	7	symptomatic-acute	no	44	F	4	290	0.43	39.6	10	4.62		953.914	165.836	485.422	25.8472	0	58.5723	44.401	57.8908	6.68383	12.8144
encef., ON (a-MOG,aAQP4 negat-), postmykoplasmová?	L1450	9	symptomatic-acute	no	22	F	200	509	4.88	49.5	2 (slabé)	11.5	MOG, AQP4 negat.	600.692	2318.64	57.6546	39.4141	1341.67	0.136677	40.1904	2.80206	0	0
Encefalitida etiol? (postmykolplasm?/strepto?)	L 1014	16	symptomatic-acute	no	3	F	58.6	311	0.88	24.9	0	4.6		286.99	3.76952	2538.46	373.726	354.588	6.60279	46.6468	2.23659	0.0001	0
encefalitida-etiol?	L502	3	symptomatic-acute	no	15	F	0	?	0.3	9.26	0	1.7		18.1756	7.7	169.157	2.12639	0.706802	25.3006	158.841	17.6953	1.51943	0
encefalitida etiol?	L872	8	symptomatic-acute	no	28	M	240	767	5.87	137	0	13		1082.66	9209.61	153.318	68.734	549.178	17.4858	54.4568	19.1023	0.45834	1.90503
encefalitida etiol?	L823	3	symptomatic-acute	no	8	F	58.6	327	2.23	24.6	1	5.9		4380.68	1029.72	166.19	6.52826	0.706852	9.78598	98.2164	10.213	0	0
encefalitida etiol?	L1153	18	symptomatic-acute	no	14	F	4.3	182	0.34	18.7	0	3.3		381.497	44.8753	106.588	23.0779	0.952516	4.06282	28.7455	21.777	0.305645	0.952516
Encefalitida etiol?	L1309	6	symptomatic-acute	no	35	F	norm.	407	3.52	50.4	0	9,2 artef.?)		23.86	7.53904	59.9202	3.23089	0	2.60136	24.3448	4.19972	0.0001	0
cereb.sy.	L1169	2	symptomatic-acute	no	4	M	11	139	0.15	9.26		1.9		66.509	7.7	221.88	2.40994	0	11.9982	98.2164	31.6345	0	0
cereb.sy.	L1140	2	symptomatic-acute	no	3	F	12.3	182	1.38	15.3	2 (v séru 2)	3.1		218.588	7.7	47.5652	4.63959	0.706852	7.66635	410.666	10.6525	1.02996	0
cereb.sy.	L642	2	symptomatic-acute	no	30	M	0	123	0.3	9.26	1	1.5		32.3004	7.7	186.898	1.32368	0	6.41965	121.289	44.1424	0.294663	0
cereb.sy.	L558	12	symptomatic-acute	no	28	M	15.3	299	0.81	54.7	0	4.6		2243.73	372.81	38.1418	10.3349	9.93168e-08	32.3343	198.701	64.8267	20.4333	4.35
CIS - TM, LETM	L1567	13	symptomatic-acute	steroids i.v.(1-2 dávky?)	4	F	1	136	0.15	10.9	0	2	MOG, AQP4 negat.	17.6618	7.7	160.98	12.9081	2.99605	0.0683726	77.2573	2.52201	0	0
CIS - partial myelopathy, LETM	2015-12-21	4	symptomatic-acute	no	1	M	2.66	?	?	?	0?	n (Qalb?)	x	67.9816	7.7	497.471	27.7499	6.83925	x	x	x	x	x
CIS - ON/poinfekční	L800	12	symptomatic-acute	no	1	F	10	421	0.53	26.4	0	4.2	v seru + IgM a IgG mycoplasma	273.653	25.8557	260.147	28.6609	25.4262	82.1542	167.206	37.3769	6.15595	1.65315
CIS (brainstem sy.)/NMOSD?	L1368	14	symptomatic-acute	no	6	F	10	189	0.19	14.3	0	3.2	AQP4 negat.	52.3945	18.0932	293.179	19.6919	43.1676	16.8233	42.3276	14.9096	0.0001	0.0001
CIS (optic neuritis)	L1292	17	symptomatic-acute	Dexamed 7dní (12mg/den)	10	F	1	146	1.26	12.6	2	2.3		75.3096	0.0001	253.689	28.9169	0	11.5377	42.7844	20.1849	16.6359	14.042
CIS - TM, LETM	L801	16	symptomatic-acute	multiple, steroids i.v	21	M	1	702	3.9	85.3	0	11.1	AQP4 negat., ANA 1:100	91.3636	9.38127	63.7543	54.4925	5.07221	9.53343	82.4713	17.2263	1.11497	0.0001
CIS - ON	L1084	9	symptomatic-acute	no	9	F	1.33	160	0.43	12.1	0	2.3	pozitivní titr protilátek chlamidií v seru	29.2721	8.08003	183.847	20.4744	11.971	12.4554	49.3172	38.873	10.7484	3.3063
CIS (focal supratentorial sy.)	L584	16	symptomatic-acute	no	2	F	1.33	233	1.23	25.3	9	3.8		72.6474	61.5592	146.343	20.4234	0.0001	15.3389	3576.95	59.6585	1.10005	1.85951
CIS - ON	L41	16	symptomatic-acute	no	?	F	2.33	237	0.64	22.7	0	4.2		65.2763	16.16	230.702	45.3026	27.4946	17.4998	116.517	19.2777	7.28664	0
CIS (brainstem sy.)	L1054	13	symptomatic-acute	no	1	M	1	229	0.25	23.4	4	3.8		44.032	13.565	251.2	18.228	0.0001	8.75233	38.4311	41.1447	1.10005	0.0001
CIS - ON-postboreliová?	L862	7	symptomatic-acute	no	7	F	0	230	0.15	12.7	0	3.1	v seru + IgM a IgG borrelií, v likvoru stopa IgG, AI inedx negat.	76.466	16.16	188.486	18.683	1.65315	22.9982	64.4111	40.9502	10.7083	1.65315
CIS - TM, LETM	L893	11	symptomatic-acute	steroids i.v., Medrol p.o.	41	M	0	141	0.16	13.2	0	3.7	MOG, AQP4 negat.	52.707	4.84997	146.854	8.5869	0.635239	17.2367	92.9853	47.651	0	0.0001
CIS - TM, LETM	L1586	12	symptomatic-acute	no	1	M	0.33	374	0.41	36	1	5	MOG, AQP4 negat.	88.0143	19.3	865.443	45.1836	100.517	0.136745	104.962	8.60198	0	0
CIS -ON-mnohočetné AI na podkladě mutace CTLA4	2015-10-09	9	symptomatic-acute	CyA	9	M	42.66				1	9	AQP4 negat. MOG...	468.124	53954	50.7001	9.08559	0.992321	2.37857	233.368	0.445343	0.0001	0
CIS - ON	L998	7	symptomatic-acute	no	9	F	0	211	0.4	18.2	0	4.2	v seru + IgM a IgG mycoplasma	23.5479	0.0001	122.597	6.43873	0	15.3909	93.2098	31.9725	3.04739	0
CIS - TM, LETM	L786	14	symptomatic-acute	no	10	M	3.33	314	1.45	28.5	0	4.6	MOG, AQP4, Gly,Contactin vše negat., ENA poz.typizace negat.	75.2513	4.84997	192.661	55.1471	3.80585	5.67896	29.2532	24.2328	0.697214	0.0001
CIS - focal supratentorial sy., tumoriformní plaka	L394	17	symptomatic-acute	no (DEXA antiedem.)	9	F	2	535	1.17	34.5	0	10.4		270.694	12.3945	7.45768	23.43	0	2.7719	137.198	34.4113	2.03793	0
CIS - ON/poinfekční	L179	6	symptomatic-acute	no	3	F	0.66	161	0.3	9.26	0	2		72.216	0.0001	307.52	23.2888	1.65315	118.706	67.1542	36.6284	14.8442	1.65315
CIS - ON	L1280	11	symptomatic-acute	no	28	F	1.66	208	0.19	13.4	0	3		75.4487	8.08003	216.551	16.8918	0	13.4187	52.0619	12.2287	16.1241	3.30263
CIS - ON	L1323	15	symptomatic-acute	no	10	M	1	441	0.54	48.9	0	8.4	AQP4 negat.	59.1273	0.0001	160.215	27.3818	1.65315	11.033	47.945	11.7741	1.85456	0
CIS - ON	L1160	17	symptomatic-acute	no	8	F	3	234	0.46	17.9	4	3.3		82.0619	18.5862	178.758	29.94	6.60526	26.8451	61.6669	14.9605	17.1478	0
CIS - ON	L1070	13	symptomatic-acute	no	?	F	0	390	1.12	43.1	0	8.2		49.2812	0.0001	298.562	24.0564	4.95578	15.6655	50.6897	25.8161	8.52696	11.3589
CIS - ON	L481	11	symptomatic-acute	no	1	F	1.66	153	0.39	15.8	0	2.1		42.4409	16.16	55.6494	12.2844	8.25263	31.6237	128.843	28.9778	9.6576	18.1803
CIS - ON	L1314	12	symptomatic-acute	no	3	M	1.66	308	0.27	25.6	0	4.1		45.9997	0.0001	100.605	11.5165	1.65315	10.0691	39.322	11.0906	2.4511	3.30263
CIS - ON	L563	15	symptomatic-acute	no	6	M	2.66	323	1.16	34	11	4		129.212	44.1569	137.282	23.0329	1.65315	11.4919	76.7559	8.58286	5.87329	0
MS (brainstem sy = 2 ataka)	L524	16	symptomatic/relapse	no	28	M	2.33	397	0.57	37.2	3	5.6		70.5912	11.3	212.681	28.954	0.0001	11.6081	57.4709	24.0668	9.02503	0.0001
MS (ON=2 ataka)	L652	16	symptomatic/relapse	no	4	F	9.66	445	4.74	49.2	16	5.1		174.647	154.879	125.869	30.9632	1.65315	11.7825	47.945	38.1565	14.0765	34.5185
MS at the first clinical presentation (brainstem sy.)	L516	15	symptomatic-acute	no	21	M	2.33	490	1.8	39	3	6.8		127.315	13.565	267.09	46.7141	4.95597	9.51395	53.3814	32.5208	7.149	0.0001
MS at the first clinical presentation (brainstem sy.)	L705	17	symptomatic-acute	no	54	F	4	381	1.52	57.6	9	5.2		105.033	75.8646	95.2223	19.448	0.0001	21.1617	53.3814	6.3	11.6345	0.0001
MS at the first clinical presentation (brainstem sy.)	L781	15	symptomatic-acute	no	4	M	6.3	251	0.48	22.3	12	3		81.8654	58.4899	159.695	25.7868	0.0001	8.56236	61.5597	26.767	7.36139	16.3917
MS at the first clinical presentation (focal supratentorial sy.)	L1123	12	symptomatic-acute	no	1	F	0	148	1.72	24.7	4	2		70.6942	74.8432	304.712	25.2995	27.7466	15.2628	70.7568	12.4249	3.74213	1.85951
MS at the first clinical presentation (optic neuritis)	L1334	16	symptomatic-acute	no	35	F	6.66	422	1.59	47.8	1	6.7		83.7265	36.4836	180.115	22.2655	1.65315	7.10891	146.422	29.3108	40.7935	0
MS at the first clinical presentation (partial myelopathy)	L595	14	symptomatic-acute	no	15	F	11.3	816	3.68	72.7	7	11.5		107.748	51.2723	75.536	12.7857	0	8.25419	45.4879	1.55997	0.786183	0
MS at the first clinical presentation (partial myelopathy)	L936	15	symptomatic-acute	no	15	F	0.66	386	2.65	97.3	9	4	ANCA typC	247.04	362.144	23.1495	10.4734	0	9.26197	44.0414	2.93793	0.0001	0
MS at the first clinical presentation (partial myelopathy)	L566	15	symptomatic-acute	no	9	F	14.3	386	6.11	92.2	18	8.6		407.132	278.677	85.4051	10.2422	0.992321	9.76816	55.3252	2.20152	0.157603	0
MS at the first clinical presentation (partial myelopathy)	L1106	15	symptomatic-acute	no	17	F	1	280	0.81	20	5 ( 1v S)	3.3		102.485	21.276	95.0708	12.0912	0.952316	4.65775	35.2336	25.0913	1.39319	0.0001
MS at the first clinical presentation (polyfocal- partial myelopathy + optic neuritis?)	L1005	13	symptomatic-acute	no	9	F	1.3	200	0.39	38.1	12	3.1		69.1178	20.3549	134.4	27.9798	3.09656	8.44855	52.358	21.2069	0.0001	0.0001
MS at the first clinical presentation (polyfocal)	L1219	17	symptomatic-acute	no	69	M	3.33	404	5.17	67.9	9	5.4		343.525	55.4251	283.685	42.8079	0.0001	6.66483	41.093	24.7101	0.0001	0.0001
MS at the first clinical presentation (polyfocal)	L687	16	symptomatic-acute	no	90	M	8.3	471	1.12	47.1	7	7		61.6018	18.5503	122.376	5.81066	0	5.10325	37.3808	1.79978	0.0001	0
MS at the first clinical presentation (polyfocal)	L1166	18	symptomatic-acute	no	11	F	29.66	459	1.02	101	14	6.8		422.561	117.036	83.5412	41.4408	0.0001	18.0412	81.9929	28.9971	15.0546	0.0001
MS at the first clinical presentation (polyfocal)	L1415	17	symptomatic-acute	no	21	F	37.66	395	1.43	118	14 (2 v S)	5.6		316.133	795.992	58.3026	42.6126	15.5805	27.0208	483.569	18.153	14.0765	0.0001
MS at the first clinical presentation (polyfocal)	L597	17	symptomatic-acute	no	9	F	17.3	302	3.84	57	11	4.3		533.205	232.176	47.527	13.7873	0	6.71393	90.0079	3.63906	0.0001	0
Borelie - enc./cereb.etiol?	L1130	7	symptomatic-acute	no	7	F	274.66	1405	19.8	263	0	21.2	IgM borelií v CSF, při kontrole bez nárůstu titru	230.964	835.692	131.847	57.1573	68.6929	0.250554	93.9187	6.82741	0	0
Borelie - LETM+ dem.mozek/ADEM?/postmykoplasmová	L1611	15	symptomatic-acute	no	1	M	313.66	1955	71.7	330	1 (1 v séru)	34	MOG, AQP4 negat, ANA1:320, AI index borelie IgG poz..	555.784	108.739	589.662	441.589	4443.69	0.478046	30.9	2.24237	0	11.582
Borelie - ME	L1599	11	symptomatic-acute	no	7	F	34	381	2.64	33.2	3	5.2		143.316	181.762	82.2896	3.63698	0	0.250695	25.0912	3.0021	0	0
Borelie - ME	L1637	13	symptomatic-acute	no	8	F	693.33	1326	16.3	149	x	23.2	pozit.AI index	618.877	68904	232.3	46.771	56.6085	0.751244	98.2164	3.0023	0	0
Borelie - ME	L1199	8	symptomatic-acute	no	7	M	186.66	431	3.41	42.4	0	8.3	pozit.AI index	4326.22	89242.7	229.017	23.0039	12.5647	2.28446	123.4	18.7397	0	0
Borelie - ME	L1491	7	symptomatic-acute	no	10	M	82	399	42.8	1.3	1	6.5		4338.97	67488.3	350.144	61.1442	126.995	1.89235	135.911	1.20264	0	0
Borelie - ME	L1541	6	symptomatic-acute	no	5	F	293.33	705	81.4	6.98	0	10.2	pozit.AI index	2414.07	44949.9	213.923	57.6404	48.0728	1.79428	51.9669	4.64038	0	0
Borelie - ME	L1552	8	symptomatic-acute	no	9	M	181.33	543	49.5	2.73	0	8.9	pozit.AI index	3063.45	69395.4	243.985	26.2444	12.5647	0.897142	140.081	1.50227	0	0
Borelie - ME	L1346	8	symptomatic-acute	no	9	M	526.66	1090	35	156	1	19.5	pozit.AI index	1373.3	51141.2	224.974	46.288	16.2619	5.41565	56.1749	4.34101	0	0
Borelie - ME	L1444	13	symptomatic-acute	no	3	F	68	301	29.8	4.03	9	4.5	pozit.AI index	92.6429	115.007	99.9037	7.17789	0.0001	2.72526	100.288	4.04746	0	0
Borelie - ME, radikuloneuritida	L1548	15	symptomatic-acute	no	17	M	173.33	1335	231	17.1	11	28.4	pozit.AI index	3223.93	69841.3	201.042	76.4878	19.9572	4.19328	287.958	7.28114	0	0
Rasmussen	L1249	3	symptomatic-progressive	AZA low dose	339	F	1	214	0.4	18.4	2	4.1		476.357	218.382	278.59	14.7452	0.0001	9.08633	50.7759	3.11591	0.0001	0.0001
Rasmussen	L549	7	symptomatic-progressive	no	356	M	1	406	0.7	27.9	0	7.1		3780.51	205.431	310.434	431.936	16.7633	31.6698	71.377	47.9598	4.56516	2.59635
Rassmusen	L1562	4	symptomatic-progressive	no	172	F	1.33	179	11.3	0.15	5	4.5		191.391	40.1904	502.073	2.7652	2.14087	4.50216	117.969	12.4026	0	0
Rassmusen	2017-11-16	10	symptomatic-progressive	steroids p.o.??? (i.v. před 8 tý)	196	F	3.33	493	x	x (09/17 39,1)	0	porušená (Qalb?)		258.017	30.9	444.558	10.3821	0.856567	1.15938	95.7324	11.4029	0	0
ADEM-ON	L1520	7	symptomatic/relaps	no	14	F	18.3	202	0.26	13.7	0	2.8	MOG +, AQP4 negat.	150.821	19.3	160.386	4.77514	1.28505	3.16904	94.0156	8.80252	0	1.2843
NMOSD (5.ataka ON)	L1215	15	symptomatic/relaps	multiple	5	F	2.66	231	0.15	9.26	0	3.5	MOG negat., AQP4 negat.	83.3922	29.5617	172.64	8.71075	0	10.0796	88.5632	20.2812	0.0001	0
NMOSD (x-tá ataka, ON)	L768	11	symptomatic/relaps	AZA	4	M	4.33	237	0.15	11.9	0	3.3	MOG negat., AQP4 negat.	131.039	8.07668	48.1379	34.2012	0.952316	1.13764	22.2739	11.5546	1.53234	0.0001
